# Supplementary material for: RITA® Temporary Immersion System (TIS) for Biomass Growth Improvement and Ex Situ Conservation of Viola ucriana Erben & Raimondo
Source: Plants (Basel). 2024 Dec 18;13(24):3530. doi: 10.3390/plants13243530 (PMC11676409; doi:10.3390/plants13243530)
Supplement: Supplementary file 1 [file plants-13-03530-s001.zip]

Archive with 1 entries (1 files):
- plants-3363952-supplementary.pdf
